# Supplementary material for: Adducts of Carbon Black with a Biosourced Janus Molecule for Elastomeric Composites with Lower Dissipation of Energy
Source: Polymers (Basel). 2023 Jul 22;15(14):3120. doi: 10.3390/polym15143120 (PMC10383720; doi:10.3390/polym15143120)
Supplement: Supplementary file 1 [file polymers-15-03120-s001.zip]

Archive with 1 entries (1 files):
- polymers-2462765-supplementary.pdf
